# Supplementary material for: Chikungunya Virus E2 Structural Protein B-Cell Epitopes Analysis
Source: Viruses. 2022 Aug 22;14(8):1839. doi: 10.3390/v14081839 (PMC9414204; doi:10.3390/v14081839)
Supplement: Supplementary file 1 [file viruses-14-01839-s001.zip]

Archive with 1 entries (1 files):
- viruses-1860318-supplementary.pdf
